# Supplementary material for: Optimization of Protoplast Preparation and Establishment of PEG-Mediated Genetic Transformation Method in Cordyceps cicadae
Source: J Fungi (Basel). 2025 Mar 13;11(3):219. doi: 10.3390/jof11030219 (PMC11943176; doi:10.3390/jof11030219)
Supplement: Supplementary file 1 [file jof-11-00219-s001.zip]

Archive with 1 entries (1 files):
- jof-3496613-supplementary.pdf
